# Supplementary material for: Ergosterol-Enriched Liposomes with Post-Processing Modifications for Serpylli Herba Polyphenol Delivery: Physicochemical, Stability and Antioxidant Assessment
Source: Pharmaceutics. 2025 Oct 22;17(11):1362. doi: 10.3390/pharmaceutics17111362 (PMC12655308; doi:10.3390/pharmaceutics17111362)
Supplement: Supplementary file 1 [file pharmaceutics-17-01362-s001.zip]

Archive with 1 entries (1 files):
- pharmaceutics-3897765-supplementary.pdf
